# Supplementary material for: Codamozza‐Fluker: The Compelling Case of a Flukeless Fin Whale Traveling Throughout the Mediterranean Sea and the Need for Basin‐Wide Conservation Efforts
Source: Ecol Evol. 2025 May 21;15(5):e71313. doi: 10.1002/ece3.71313 (PMC12094965; doi:10.1002/ece3.71313)
Supplement: Supplementary file 1 — Data S1. [file ECE3-15-e71313-s001.zip › ece371313-sup-0001-dive_surface timing raw data .xlsx]

## Sheet: dive vs surface
DATA COLLECTED BY	LOCATION	DATE	BOUTS	DIVE DURATION	SURFACE DURATION
MARECAMP	gulf of Catania	June 13th 2020
			1 (morning)	195
				123
				109
				71
				53
				59
				41
				34
				31
				30
					24
				27
			2 (afternoon)	87
				63
				55
				32
			3 (evening)	31
				30
					107
				28
					32
Delfini del Ponente	Laigueglia - Imperia	June 24th 2020
				363
					144
				314
					194
				449
					186
				170
					185
				145
					195
				245
					148
				223
					214
				236
				166
					56
				95
					197
				159
					276
				175
					172
				114
					221
				263
					199
				189
					182
				191
					146
				159
					17
				147
					77
				26
					187
				378
					207
				271
					153
				192
					13
				97
					56
				82
					122
				336
					208
				307
					61
				30
					277
				241
					17
				80
				26
					164
				220
					212
				252
					172
				137
					17
				73
					96
				145
					115
				288
					175
				219
					142
				349
					152
				39
					60
				120
					270
				30
					217
				314
					202
				375
					104
				130
				353
					208
				308
					205
				282
					283
				300
TRI	Imperia	June 24th 2020
				300
					304
				300
					47
				180
					77
				360
					57
				240
					95
				120
					145
				240
					189
				360
					276
